# Supplementary material for: Diagnostic stewardship – optimization of superficial wound swab cultures can reduce the environmental impact of the microbiology laboratory
Source: Access Microbiol. 2025 Sep 3;7(9):000977.v3. doi: 10.1099/acmi.0.000977.v3 (PMC12408188; doi:10.1099/acmi.0.000977.v3)
Supplement: Uncited Supplementary Material 2. [file acmi-7-00977-s002.xlsx]

## Sheet: Project meta-data 
Intervention period					Pre-intervention period
	Total	%				Total	%
Superficial wound swabs received (n)	407				Superficial wound swabs received (n)	392
Day 1	31				Day 1	49
Day 2	58				Day 2	63
Day 3	68				Day 3	63
Day 4	44				Day 4	45
Day 5	62				Day 5	46
Day 6	49				Day 6	39
Day 7	70				Day 7	51
Day 8	25				Day 8	36
Mean	50.875				Mean	49
Clinical details suggestive of active SSTI*	74	18.1818			Clinical details suggestive of active SSTI	62	15.8163
Clinical details provide some clinically useful information, but provide no clear indication of active SSTI	141	34.6437			Clinical details provide some clinically useful information, but provide no clear indication of active SSTI	156	39.7959
Clinical details absent or provide little to zero clinically useful information	192	47.1744			Clinical details absent or provide little to zero clinically useful information	174	44.3878
Wound swabs excluded from study:	210	51.5971			Wound swabs (hypothetically ) excluded from study:	182	46.4286
Resistance screen	3	1.42857			Resistance screen	1	0.549451
Deep tissue	3	1.42857			Deep tissue swab	2	1.0989
Burns patient	19	9.04762			Burns patient	17	9.34066
<16 years	18	8.57143			<16 years	16	8.79121
Infection specialist request	1	0.47619			Infection specialist request	0	0
On Antibiotics for SSTI indication at time of receipt	166	79.0476			On Antibiotics for SSTI indication at time of receipt	146	80.2198
Swabs included in the study:	197	48.4029			Swabs (hypothetically) included in the study:	210	53.5714
Wound swabs rejected	155	78.6802			Wound swabs (hypothetically) rejected	175	83.3333
Wound swabs tested (satisfactory clinical details)	42	27.0968			Wound swabs (hypothetically) tested (satisfactory clinical details)	35	20
Emails/calls associated with rejected samples	29	18.7097
Samples associated with follow up emails/calls	43	27.7419
Samples tested as a result of email/call	26	16.7742
Total swabs rejected	129
Total swabs processed	278
% of total swabs receieved rejected	31.6953
% of included swabs rejected	65.4822
% of rejected swabs subsequnetly processed as a result of follow up from requesting team	16.7742
*SSTI = Skin and soft tissue infection

## Sheet: Inventory
SWAB COLLECTION CONSUMABLES					LABORATORY CONSUMABLES						MATERIAL USE:				WASTE DISPOSAL
Consumable	Component	Material	Weight (g)		Consumable	Supplier	Component	Material	Weight (g)		Emission factors (kgCO2e/kg)				Emission Factors (kgCO2e/kg)
TRANSWAB® Amies Charcoal*	Tube	PP	3.85		Sample label	ZEBRA Technologies Corp	Label	Paper	0.17		Material	Extraction and manufacturing	Source		Material	Recycling	Incineration (with EfW)	Landfill	Autoclave	Biohazard (Autoclave + Incineration w/ EfW)	Source
	Cap	LDPE	1.81					Adhesive	NC		Paper	0.91	DESNZ/DEFRA		Paper	0.02128	0.02128	1.164	0.338	0.35928	DESNZ/DEFRA
	Dummy plug	HDPE	1.23					Ink	NC		Paper & Board (Cardboard)	0.8	DESNZ/DEFRA		Cardboard	0.02128	0.02128	1.164	0.338	0.35928	DESNZ/DEFRA
	Swab shaft	PS	0.61				Label backing (per label)	Paper	0.12		Average plastics	3.1	DESNZ/DEFRA		Plastics	0.02128	0.02128	0.008884	0.338	0.35928	DESNZ/DEFRA
	Plastic packaging	LDPE film	1.02				Core		12.97		Average plastic (film)	2.56	DESNZ/DEFRA		Plastic film	0.02128	0.02128	0.008884	0.338	0.35928	DESNZ/DEFRA
	Shipping box	Cardboard	NC				Shipping box	Cardboard	360		Average plastic (rigid)	3.26	DESNZ/DEFRA
Specimen request form*	Form	Paper	2.4885								HDPE	3.26	DESNZ/DEFRA
		Ink	NC		Inoculation loops	Medical Wire & Equipment (MWE) Co Ltd	Plastic loop	PS	1.18		LDPE	2.6	DESNZ/DEFRA
	Shipping box	Cardboard	NC				Plastic packaging	LPDE film	3.41		Polypropylene	3.09	DESNZ/DEFRA
Patient label*	Sticker	Paper	0.17				Shipping box	Cardboard	100		Polystyrene	3.76	DESNZ/DEFRA
		Adhesive	NC		(Agar) Petri dish	E&O laboratories Ltd	Plastic dish	PS	1.43
		Ink	NC				Plastic packaging	General plastic	5.7
	Core	Cardboard	12.97		Agar plate label	Sarstedt AG & Co. KG	Sticker	Paper	0.69
	Shipping box	Cardboard	NC					Glue	NC
Transport bag*	Bag	LDPE Film	1.77					Ink	NC
	Shipping box	Cardboard	NC				Sticker backing (per sticker)	Paper	0.71
Gloves*	Nitrile gloves	Rubber	NC				Core		18.61
	Packaging box	Cardboard	NC				Shipping box	Cardboard	129.5
	Shipping box	Cardboard	NC
Sterile wipe*	Wipe	Cotton	NC		Saline tube	E&O laboratories Ltd	Tube	PS	2.76
		Isopropyl	NC				Cap	HDPE	0.6
	Plastic housing container	General Plastic	NC				Plastic packaging	General plastic	6.7
	Shipping box	Cardboard	NC				Shipping box	Cardboard	742
Saline*	Bottle	General Plastic	NC
	Saline solution	0.9% Sodium Chloride	NC
	Shipping box	Cardboard	NC

## Sheet: Carbon calculations
Laboratory consumables (Extraction, Primary Processing, Manufacturing & Transportation to point of sale)
Item	Constituent part	Material	EF (kgCO2e/kg)	Weight (g)	Quantity per item (n)	W*Quantity (g)	W*Quantity (kg)	Carbon footprint per item (kgCO2e)		Total gCO2e (per test) associated with consumable production			Laboratory Code	Plates	Saline tubes	Loops	Barcode label	Plate barcode label		Total kgCO2e saved
Sample label	Sticker	Paper	0.91	0.17	1	0.17	0.00017	0.0001547		WD1	239.894		WD1	4	1	1	2	1		Intervention	35.767
		Adhesive		NC						WD6	294.971		WD6	5	1	1	2	1		Annual	3952.89
		Ink		NC						WS1	239.894		WS1	4	1	1	2	1		Miles of road travel in (UK) Small Petrol Car
	Sticker backing (per sticker)	Paper	0.91	0.12	1	0.12	0.00012	0.0001092		WS6	294.971		WS6	5	1	1	2	1		Intervention	157.842
	Core	Cardboard	0.8	12.97	0.000471698	0.00611792	6.11792e-06	4.89434e-06												Annual	17444.3
	Shipping box	Cardboard	0.8	360	2.62055e-05	0.00943396	9.43396e-06	7.54717e-06
					Total (g)	0.305552	Total (kgCO2e)	0.000276342		Total gCO2e saved (Consumables)	32653.7			WD1	WD6	WS1	WS6	Total
							Total (gCO2e)	0.276342		Total kgCO2e saved (Consumables)	32.6537		Intervention	18	3	80	28	129
													2022	2991	488	7621	3116	14216
Item	Constituent part	Material	EF (kgCO2e/kg)	Weight (g)	Quantity per test (n)	W*Quantity (g)	W*Quantity (kg)	Carbon footprint per item (kgCO2e)
Innoculation loop	Plastic loop	PS	3.76	1.18	1	1.18	0.00118	0.0044368		Annual gCO2e saved	3.60883e+06		Miles of road travel in (UK) Small Petrol Car	0.2266
	Plastic packaging	Average plastics (film)	2.56	3.41	0.05	0.1705	0.0001705	0.00043648		Total kgCO2e saved	3608.83		Intervention	144.103
	Shipping box	Cardboard	0.8	100	0.001	0.1	0.0001	8e-05					Annual	15926
					Total (g)	1.4505	Total (kgCO2e)	0.00495328
							Total (gCO2e)	4.95328
											WS1	WS6	WD1	WD6
Item	Constituent part	Material	EF (kgCO2e/kg)	Weight (g)	Quantity per test (n)	W*Quantity (g)	W*Quantity (kg)	Carbon footprint per test (kgCO2e)		Total gCO2e per test request	262.794	323.007	262.794	323.007
Petri Dish	Plastic dish	PS	3.76	14.26	1	14.26	0.01426	0.0536176		Consumables	239.894	294.971	239.894	294.971
	Plastic packaging	Average plastics (film)	2.56	5.7	0.1	0.57	0.00057	0.0014592		Plates	220.307	275.384	220.307	275.384
					Total (g)	14.83	Total (kgCO2e)	0.0550768		Loops	4.95328	4.95328	4.95328	4.95328
							Total (gCO2e)	55.0768		Saline	12.8019	12.8019	12.8019	12.8019
										Barcode labels	0.552683	0.552683	0.552683	0.552683
										Plate labels	1.27894	1.27894	1.27894	1.27894
Item	Constituent part	Material	EF (kgCO2e/kg)	Weight (g)	Quantity per test (n)	W*Quantity (g)	W*Quantity (kg)	Carbon footprint per test (kgCO2e)		Waste	22.9002	28.0357	22.9002	28.0357
Plate label	Sticker	Paper	0.91	0.69	1	0.69	0.00069	0.0006279		Plates	20.5418	25.6773	20.5418	25.6773
		Glue		NC						Loops	0.429707	0.429707	0.429707	0.429707
		Ink		NC						Saline	1.2165	1.2165	1.2165	1.2165
	Sticker backing (per sticker)	Paper	0.91	0.71	1	0.71	0.00071	0.0006461		Barcode labels	0.209044	0.209044	0.209044	0.209044
	Core	Cardboard	0.8	18.61	0.0001	0.001861	1.861e-06	1.4888e-06		Plate labels	0.503123	0.503123	0.503123	0.503123
	Shipping box	Cardboard	0.8	129.5	3.33333e-05	0.00431667	4.31667e-06	3.45333e-06
					Total (g)	1.40618	Total (kgCO2e)	0.00127894
							Total (gCO2e)	1.27894		gCO2e	WS1	WS6	WD1	WD6
										Petri dishes	220.307	275.384	220.307	275.384
Item	Constituent part	Material	EF (kgCO2e/kg)	Weight (g)	Quantity per test (n)	W*Quantity (g)	W*Quantity (kg)	Carbon footprint per test (kgCO2e)		Inoculation loops	4.95328	4.95328	4.95328	4.95328
Saline tube	Tube	PS	3.76	2.76	1	2.76	0.00276	0.0103776		Saline tubes	12.8019	12.8019	12.8019	12.8019
	Cap	HDPE	3.26	0.6	1	0.6	0.0006	0.001956		Barcode labels	1.83163	1.83163	1.83163	1.83163
	Plastic packaging	Average plastics (film)	2.56	6.7	0.01	0.067	6.7e-05	0.00017152		Waste disposal	22.9002	28.0357	22.9002	28.0357
	Shipping box	Cardboard	0.8	742	0.0005	0.371	0.000371	0.0002968
					Total (g)	3.798	Total (kgCO2e)	0.0128019
							Total (gCO2e)	12.8019
Energy Use
Waste disposal
Item	Constituent part	Material	W*Quantity (kg)	Waste stream	Emission factor	kgCO2e/item		Total gCO2e (per test) associated with consumable disposal
Sample label	Sticker	Paper	0.00017	Offensive	0.35928	6.10776e-05		WD1	22.9002
		Adhesive						WD6	28.0357
		Ink						WS1	22.9002
	Sticker backing (per sticker)	Paper	0.00012		0.35928	4.31136e-05		WS6	28.0357
	Core	Cardboard	6.11792e-06	Recycling	0.02128	1.30189e-07
	Shipping box	Cardboard	9.43396e-06		0.02128	2.00755e-07
					Total (gCO2e)	0.104522		Total gCO2e saved (Waste)	3113.33
Innoculation loop	Plastic loop	PS	0.00118	Offensive	0.35928	0.00042395		Total kgCO2e saved (Waste)	3.11333
	Plastic packaging	Average plastics (film)	0.0001705	Clinical (Incineration with EfW)	0.02128	3.62824e-06					Miles of road travel in (UK) Small Petrol Car	0.2266
	Shipping box	Cardboard	0.0001	Recycling	0.02128	2.128e-06		Annual gCO2e saved	344058		Intervention	13.7393
					Total (gCO2e)	0.429707		Total kgCO2e saved	344.058		Annual	1518.35
Petri Dish	Plastic dish	PS	0.01426	Offensive	0.35928	0.00512333
	Plastic packaging	Average plastics (film)	0.00057	Clinical (Incineration with EfW)	0.02128	1.21296e-05
					Total (gCO2e)	5.13546
Plate label	Sticker	Paper	0.00069	Offensive	0.35928	0.000247903
		Glue
		Ink
	Sticker backing (per sticker)	Paper	0.00071	Offensive	0.35928	0.000255089
	Core	Cardboard	1.861e-06	Recycling	0.02128	3.96021e-08
	Shipping box	Cardboard	4.31667e-06	Recycling	0.02128	9.18587e-08
					Total (gCO2e)	0.503123
Saline tube	Tube	PS	0.00276	Offensive	0.35928	0.000991613
	Cap	HDPE	0.0006	Offensive	0.35928	0.000215568
	Plastic packaging	Average plastics (film)	6.7e-05	Clinical (Incineration with EfW)	0.02128	1.42576e-06
	Shipping box	Cardboard	0.000371	Recycling	0.02128	7.89488e-06
					Total (gCO2e)	1.2165

## Sheet: Plastic Waste 
Plastic Waste											Laboratory Code	Plates	Swabs	Bags	Loops		Significant organisms (2022)	n
											WD1	4	1	1	1		STAPHYLOCOCCUS AUREUS	4240
	Lab Code				Total	Weight per item (g)	Unrecyclable plastic saved through DS intervention (g)				WD6	5	1	1	1		STREPTOCOCCUS DYSGALACTIAE (GROUP C OR G)	587
Intervetion Period	WD1	WD6	WS1	WS6							WS1	4	1	1	1		STREPTOCOCCUS AGALACTIAE (GROUP B)	537
Samples	18	3	80	28	129						WS6	5	1	1	1		PSEUDOMONAS AERUGINOSA	435
Agar plates	72	15	320	140	547	14.26	7800.22										STREPTOCOCCUS PYOGENES (GROUP A)	268
Inoculation loops	18	3	80	28	129	1.18	152.22										METHICILLIN RESISTANT STAPH. AUREUS	225
Sens plates					62.823	14.26	895.856										COLIFORM	182
Saline tubes					62.823	3.3855	212.687										STREPTOCOCCUS ANGINOSUS	84
Swabs	18	3	80	28	129	8.5204	1099.13										STREPTOCOCCUS CONSTELLATUS	71
Transport bags	18	3	80	28	129	1.7718	228.562										ESCHERICHIA COLI	41
						Total (Kg)	9.06098										ENTEROCOCCUS FAECALIS	37
						Total (Kg)	10.3887										HAEMOLYTIC STREPTOCOCCUS (GROUP G )	33
																	STREPTOCOCCUS INTERMEDIUS	21
																	KLEBSIELLA PNEUMONIAE	17
	Lab Code				Total	Total (% applied)	Weight per item (g)	Potential unrecyclable plastic saved through DS intervention (g)									ENTEROBACTER CLOACAE	16
2022	WD1	WD6	WS1	WS6													SERRATIA MARCESCENS	15
Samples	2991	488	7621	3116	14216	4416.91											HAEMOLYTIC STREPTOCOCCUS (GROUP A)	14
Agar plates	11964	2440	30484	15580	60468	18787.4	14.26	267908									ENTEROCOCCUS FAECIUM	14
Inoculation loops	2991	488	7621	3116	14216	4416.91	1.18	5211.96									PROTEUS SPECIES	13
Sens plates					14216	2151.04	14.26	30673.8									PROTEUS MIRABILIS	11
Saline tubes					14216	2151.04	3.3855	7282.33									SERRATIA SPECIES	9
Swabs	2991	488	7621	3116	14216	4416.91	8.5204	37633.9									MORGANELLA MORGANII	6
Transport bags	2991	488	7621	3116	14216	4416.91	1.7718	7825.88									HAEMOLYTIC STREPTOCOCCUS (GROUP C )	6
							Total (Kg)	311.076									HAEMOLYTIC STREPTOCOCCUS (GROUP B)	5
							Total (Kg)	356.536									ENTEROBACTER SPECIES	4
																	CITROBACTER KOSERI	4
																	ENTEROBACTER BUGANDENSIS	4
																	KLEBSIELLA VARIICOLA	3
																	ENTEROBACTER AEROGENES	3
																	PASTEURELLA MULTOCIDA	3
																	KLEBSIELLA SPECIES	3
																	SERRATIA NEMATODIPHILA	2
																	ENTEROCOCCUS AVIUM	2
																	KLEBSIELLA OXYTOCA	2
																	CITROBACTER SP.	1
																	SERRATIA UREILYTICA	1
																	SALMONELLA SP	1
																	PROTEUS VULGARIS	1
																	PANTOEA SEPTICA	1
																	STREPTOCOCCUS MILLERI (ANGINOSUS)	1
																	TOTAL	6923
																	% Samples with isolates for AST	48.6986

## Sheet: calcs
*** This sheet should remain hidden ***
		Today:	2025-01-07
			5
		No. of rows	#REF!
				#N/A
				#N/A
				#N/A
		Window Activities:	#REF!	#N/A
			9	#N/A
			#REF!	#N/A
				#N/A
				#N/A
				#N/A
				#REF!	#REF!
				#REF!	#REF!
				#REF!	#REF!
				#REF!	#REF!
				#REF!	#REF!
				#REF!	#REF!
				#REF!	#REF!
				#REF!	#REF!
				#REF!	#REF!
		Calc Window Start	#REF!
		Offset	238
		Start	#REF!
		Window	30
Position	Series 1	Activity ID	Activity	#REF!	#REF!	#REF!	#REF!	#REF!	#REF!	#REF!	#REF!	#REF!	#REF!	#REF!	#REF!	#REF!	#REF!	#REF!	#REF!	#REF!	#REF!	#REF!	#REF!	#REF!	#REF!	#REF!	#REF!	#REF!	#REF!	#REF!	#REF!	#REF!	#REF!	#REF!
11.3	1	#REF!	#REF!	#N/A	#N/A	#N/A	#N/A	#N/A	#N/A	#N/A	#N/A	#N/A	#N/A	#N/A	#N/A	#N/A	#N/A	#N/A	#N/A	#N/A	#N/A	#N/A	#N/A	#N/A	#N/A	#N/A	#N/A	#N/A	#N/A	#N/A	#N/A	#N/A	#N/A	#N/A
10.3	2	#REF!	#REF!	#N/A	#N/A	#N/A	#N/A	#N/A	#N/A	#N/A	#N/A	#N/A	#N/A	#N/A	#N/A	#N/A	#N/A	#N/A	#N/A	#N/A	#N/A	#N/A	#N/A	#N/A	#N/A	#N/A	#N/A	#N/A	#N/A	#N/A	#N/A	#N/A	#N/A	#N/A
9.3	3	#REF!	#REF!	#N/A	#N/A	#N/A	#N/A	#N/A	#N/A	#N/A	#N/A	#N/A	#N/A	#N/A	#N/A	#N/A	#N/A	#N/A	#N/A	#N/A	#N/A	#N/A	#N/A	#N/A	#N/A	#N/A	#N/A	#N/A	#N/A	#N/A	#N/A	#N/A	#N/A	#N/A
8.3	4	#REF!	#REF!	#N/A	#N/A	#N/A	#N/A	#N/A	#N/A	#N/A	#N/A	#N/A	#N/A	#N/A	#N/A	#N/A	#N/A	#N/A	#N/A	#N/A	#N/A	#N/A	#N/A	#N/A	#N/A	#N/A	#N/A	#N/A	#N/A	#N/A	#N/A	#N/A	#N/A	#N/A
7.3	5	#REF!	#REF!	#N/A	#N/A	#N/A	#N/A	#N/A	#N/A	#N/A	#N/A	#N/A	#N/A	#N/A	#N/A	#N/A	#N/A	#N/A	#N/A	#N/A	#N/A	#N/A	#N/A	#N/A	#N/A	#N/A	#N/A	#N/A	#N/A	#N/A	#N/A	#N/A	#N/A	#N/A
6.3	6	#REF!	#REF!	#N/A	#N/A	#N/A	#N/A	#N/A	#N/A	#N/A	#N/A	#N/A	#N/A	#N/A	#N/A	#N/A	#N/A	#N/A	#N/A	#N/A	#N/A	#N/A	#N/A	#N/A	#N/A	#N/A	#N/A	#N/A	#N/A	#N/A	#N/A	#N/A	#N/A	#N/A
5.3	7	#REF!	#REF!	#N/A	#N/A	#N/A	#N/A	#N/A	#N/A	#N/A	#N/A	#N/A	#N/A	#N/A	#N/A	#N/A	#N/A	#N/A	#N/A	#N/A	#N/A	#N/A	#N/A	#N/A	#N/A	#N/A	#N/A	#N/A	#N/A	#N/A	#N/A	#N/A	#N/A	#N/A
4.3	8	#REF!	#REF!	#N/A	#N/A	#N/A	#N/A	#N/A	#N/A	#N/A	#N/A	#N/A	#N/A	#N/A	#N/A	#N/A	#N/A	#N/A	#N/A	#N/A	#N/A	#N/A	#N/A	#N/A	#N/A	#N/A	#N/A	#N/A	#N/A	#N/A	#N/A	#N/A	#N/A	#N/A
3.3	9	#REF!	#REF!	#N/A	#N/A	#N/A	#N/A	#N/A	#N/A	#N/A	#N/A	#N/A	#N/A	#N/A	#N/A	#N/A	#N/A	#N/A	#N/A	#N/A	#N/A	#N/A	#N/A	#N/A	#N/A	#N/A	#N/A	#N/A	#N/A	#N/A	#N/A	#N/A	#N/A	#N/A
				#REF!	#REF!	#REF!	#REF!	#REF!	#REF!	#REF!	#REF!	#REF!	#REF!	#REF!	#REF!	#REF!	#REF!	#REF!	#REF!	#REF!	#REF!	#REF!	#REF!	#REF!	#REF!	#REF!	#REF!	#REF!	#REF!	#REF!	#REF!	#REF!	#REF!
		#REF!	#REF!	#N/A	#N/A	#N/A	#N/A	#N/A	#N/A	#N/A	#N/A	#N/A	#N/A	#N/A	#N/A	#N/A	#N/A	#N/A	#N/A	#N/A	#N/A	#N/A	#N/A	#N/A	#N/A	#N/A	#N/A	#N/A	#N/A	#N/A	#N/A	#N/A	#N/A
		#REF!	#REF!	#N/A	#N/A	#N/A	#N/A	#N/A	#N/A	#N/A	#N/A	#N/A	#N/A	#N/A	#N/A	#N/A	#N/A	#N/A	#N/A	#N/A	#N/A	#N/A	#N/A	#N/A	#N/A	#N/A	#N/A	#N/A	#N/A	#N/A	#N/A	#N/A	#N/A
		#REF!	#REF!	#N/A	#N/A	#N/A	#N/A	#N/A	#N/A	#N/A	#N/A	#N/A	#N/A	#N/A	#N/A	#N/A	#N/A	#N/A	#N/A	#N/A	#N/A	#N/A	#N/A	#N/A	#N/A	#N/A	#N/A	#N/A	#N/A	#N/A	#N/A	#N/A	#N/A
		#REF!	#REF!	#N/A	#N/A	#N/A	#N/A	#N/A	#N/A	#N/A	#N/A	#N/A	#N/A	#N/A	#N/A	#N/A	#N/A	#N/A	#N/A	#N/A	#N/A	#N/A	#N/A	#N/A	#N/A	#N/A	#N/A	#N/A	#N/A	#N/A	#N/A	#N/A	#N/A
		#REF!	#REF!	#N/A	#N/A	#N/A	#N/A	#N/A	#N/A	#N/A	#N/A	#N/A	#N/A	#N/A	#N/A	#N/A	#N/A	#N/A	#N/A	#N/A	#N/A	#N/A	#N/A	#N/A	#N/A	#N/A	#N/A	#N/A	#N/A	#N/A	#N/A	#N/A	#N/A
		#REF!	#REF!	#N/A	#N/A	#N/A	#N/A	#N/A	#N/A	#N/A	#N/A	#N/A	#N/A	#N/A	#N/A	#N/A	#N/A	#N/A	#N/A	#N/A	#N/A	#N/A	#N/A	#N/A	#N/A	#N/A	#N/A	#N/A	#N/A	#N/A	#N/A	#N/A	#N/A
		#REF!	#REF!	#N/A	#N/A	#N/A	#N/A	#N/A	#N/A	#N/A	#N/A	#N/A	#N/A	#N/A	#N/A	#N/A	#N/A	#N/A	#N/A	#N/A	#N/A	#N/A	#N/A	#N/A	#N/A	#N/A	#N/A	#N/A	#N/A	#N/A	#N/A	#N/A	#N/A
		#REF!	#REF!	#N/A	#N/A	#N/A	#N/A	#N/A	#N/A	#N/A	#N/A	#N/A	#N/A	#N/A	#N/A	#N/A	#N/A	#N/A	#N/A	#N/A	#N/A	#N/A	#N/A	#N/A	#N/A	#N/A	#N/A	#N/A	#N/A	#N/A	#N/A	#N/A	#N/A
		#REF!	#REF!	#N/A	#N/A	#N/A	#N/A	#N/A	#N/A	#N/A	#N/A	#N/A	#N/A	#N/A	#N/A	#N/A	#N/A	#N/A	#N/A	#N/A	#N/A	#N/A	#N/A	#N/A	#N/A	#N/A	#N/A	#N/A	#N/A	#N/A	#N/A	#N/A	#N/A
				#REF!	#REF!	#REF!	#REF!	#REF!	#REF!	#REF!	#REF!	#REF!	#REF!	#REF!	#REF!	#REF!	#REF!	#REF!	#REF!	#REF!	#REF!	#REF!	#REF!	#REF!	#REF!	#REF!	#REF!	#REF!	#REF!	#REF!	#REF!	#REF!	#REF!
			Current Day	#REF!	#REF!	#REF!	#REF!	#REF!	#REF!	#REF!	#REF!	#REF!	#REF!	#REF!	#REF!	#REF!	#REF!	#REF!	#REF!	#REF!	#REF!	#REF!	#REF!	#REF!	#REF!	#REF!	#REF!	#REF!	#REF!	#REF!	#REF!	#REF!	#REF!
			#REF!	#REF!	#REF!	#REF!	#REF!	#REF!	#REF!	#REF!	#REF!	#REF!	#REF!	#REF!	#REF!	#REF!	#REF!	#REF!	#REF!	#REF!	#REF!	#REF!	#REF!	#REF!	#REF!	#REF!	#REF!	#REF!	#REF!	#REF!	#REF!	#REF!	#REF!
			#REF!	#REF!	#REF!	#REF!	#REF!	#REF!	#REF!	#REF!	#REF!	#REF!	#REF!	#REF!	#REF!	#REF!	#REF!	#REF!	#REF!	#REF!	#REF!	#REF!	#REF!	#REF!	#REF!	#REF!	#REF!	#REF!	#REF!	#REF!	#REF!	#REF!	#REF!
			#REF!	#REF!	#REF!	#REF!	#REF!	#REF!	#REF!	#REF!	#REF!	#REF!	#REF!	#REF!	#REF!	#REF!	#REF!	#REF!	#REF!	#REF!	#REF!	#REF!	#REF!	#REF!	#REF!	#REF!	#REF!	#REF!	#REF!	#REF!	#REF!	#REF!	#REF!
			#REF!	#REF!	#REF!	#REF!	#REF!	#REF!	#REF!	#REF!	#REF!	#REF!	#REF!	#REF!	#REF!	#REF!	#REF!	#REF!	#REF!	#REF!	#REF!	#REF!	#REF!	#REF!	#REF!	#REF!	#REF!	#REF!	#REF!	#REF!	#REF!	#REF!	#REF!
			#REF!	#REF!	#REF!	#REF!	#REF!	#REF!	#REF!	#REF!	#REF!	#REF!	#REF!	#REF!	#REF!	#REF!	#REF!	#REF!	#REF!	#REF!	#REF!	#REF!	#REF!	#REF!	#REF!	#REF!	#REF!	#REF!	#REF!	#REF!	#REF!	#REF!	#REF!
			#REF!	#REF!	#REF!	#REF!	#REF!	#REF!	#REF!	#REF!	#REF!	#REF!	#REF!	#REF!	#REF!	#REF!	#REF!	#REF!	#REF!	#REF!	#REF!	#REF!	#REF!	#REF!	#REF!	#REF!	#REF!	#REF!	#REF!	#REF!	#REF!	#REF!	#REF!
				2.3	2.3	2.3	2.3	2.3	2.3	2.3	2.3	2.3	2.3	2.3	2.3	2.3	2.3	2.3	2.3	2.3	2.3	2.3	2.3	2.3	2.3	2.3	2.3	2.3	2.3	2.3	2.3	2.3	2.3
			3	#REF!	#REF!	#REF!	#REF!	#REF!	#REF!	#REF!	#REF!	#REF!	#REF!	#REF!	#REF!	#REF!	#REF!	#REF!	#REF!	#REF!	#REF!	#REF!	#REF!	#REF!	#REF!	#REF!	#REF!	#REF!	#REF!	#REF!	#REF!	#REF!	#REF!
				1.3	1.3	1.3	1.3	1.3	1.3	1.3	1.3	1.3	1.3	1.3	1.3	1.3	1.3	1.3	1.3	1.3	1.3	1.3	1.3	1.3	1.3	1.3	1.3	1.3	1.3	1.3	1.3	1.3	1.3
				#REF!	#REF!	#REF!	#REF!	#REF!	#REF!	#REF!	#REF!	#REF!	#REF!	#REF!	#REF!	#REF!	#REF!	#REF!	#REF!	#REF!	#REF!	#REF!	#REF!	#REF!	#REF!	#REF!	#REF!	#REF!	#REF!	#REF!	#REF!	#REF!	#REF!
